# Supplementary material for: Preparation and Support Effect of Graphdiyne Nanotubes with Abundant Cu Quantum Dots
Source: Molecules. 2024 Mar 21;29(6):1410. doi: 10.3390/molecules29061410 (PMC10974350; doi:10.3390/molecules29061410)
Supplement: Supplementary file 1 [file molecules-29-01410-s001.zip]

Archive with 1 entries (1 files):
- molecules-2903613-supplementary.pdf
